# Supplementary material for: Prefrontal Cortex Responses to Social Video Stimuli in Young Children with and without Autism Spectrum Disorder
Source: Brain Sci. 2024 May 16;14(5):503. doi: 10.3390/brainsci14050503 (PMC11119834; doi:10.3390/brainsci14050503)
Supplement: Supplementary file 1 [file brainsci-14-00503-s001.zip]

Archive with 1 entries (1 files):
- brainsci-2986724-supplementary.pdf
